# Supplementary material for: Developmental Regulation of Corazonin, Eclosion Hormone, and Bursicon Messages and RNAi Suppression of Corazonin in Adult, Female American Dog Ticks, Dermacentor variabilis
Source: Insects. 2025 Mar 25;16(4):343. doi: 10.3390/insects16040343 (PMC12027769; doi:10.3390/insects16040343)
Supplement: Supplementary file 1 [file insects-16-00343-s001.zip]

Archive with 1 entries (1 files):
- insects-3461448-supplementary.pdf
